# Supplementary material for: Genomic imprinting, methylation and parent-of-origin effects in reciprocal hybrid endosperm of castor bean
Source: Nucleic Acids Res. 2014 May 5;42(11):6987–98. doi: 10.1093/nar/gku375 (PMC4066788; doi:10.1093/nar/gku375)
Supplement: SUPPLEMENTARY DATA [file supp_gku375_nar-00469-v-2014-File009.zip]

Archive with 9 entries (9 files):
- Supplementary_Table_S9.docx
- Supplementary_Table_S1.docx
- Supplementary_Table_S2.xls
- Supplementary_Table_S3.docx
- Supplementary_Table_S4.docx
- Supplementary_Table_S5.docx
- Supplementary_Table_S6.docx
- Supplementary_Table_S7.docx
- Supplementary_Table_S8.docx
