# Supplementary material for: Genomic imprinting, methylation and parent-of-origin effects in reciprocal hybrid endosperm of castor bean
Source: Nucleic Acids Res. 2014 May 5;42(11):6987–98. doi: 10.1093/nar/gku375 (PMC4066788; doi:10.1093/nar/gku375)
Supplement: SUPPLEMENTARY DATA [file supp_gku375_nar-00469-v-2014-File009.zip › Supplementary_Table_S2.xls]

## Sheet: SNP
Supplementary Table S2. Detected SNPs between the inbred ZB107 and ZB306
SNP id	scaffold	position	ZB107	reads_ZB107	ZB306	reads_ZB306
1.snp	29842	209809	A	254	G	163
2.snp	29842	219110	T	38	C	7
3.snp	29842	224227	G	103	A	22
4.snp	29842	226990	T	199	A	67
5.snp	29842	228005	G	207	A	89
6.snp	29842	228044	A	189	G	117
7.snp	29842	245610	A	31	G	113
8.snp	29842	327799	C	8	A	8
9.snp	29842	376532	T	105	C	11
10.snp	29842	376750	T	134	C	16
11.snp	29842	382394	C	255	T	125
12.snp	29842	394524	A	55	C	11
13.snp	29842	421143	C	29	T	14
14.snp	29842	429536	C	19	A	15
15.snp	29842	429893	T	46	C	28
16.snp	29842	440282	C	95	A	23
17.snp	29842	440302	A	120	T	33
18.snp	29842	440820	A	38	G	21
19.snp	29842	440827	G	53	A	32
20.snp	29842	445614	G	37	A	10
21.snp	29842	445902	A	17	C	13
22.snp	29842	458253	C	6	T	10
23.snp	29842	462046	G	251	A	248
24.snp	29842	478030	A	39	C	19
25.snp	29842	478717	G	126	T	128
26.snp	29842	505660	T	5	A	13
27.snp	29842	543058	T	128	C	59
28.snp	29842	555226	C	59	A	9
29.snp	29842	584387	G	134	C	83
30.snp	29842	625462	G	19	A	17
31.snp	29842	626979	C	48	T	33
32.snp	29842	632717	G	78	A	69
33.snp	29842	644087	C	206	G	137
34.snp	29842	681111	C	255	A	40
35.snp	29842	710920	A	43	T	16
36.snp	29842	714367	T	16	C	13
37.snp	29842	737554	G	35	A	11
38.snp	29842	739829	G	27	A	23
39.snp	29842	740686	T	12	A	8
40.snp	29842	879647	T	229	C	136
41.snp	29842	879912	G	134	A	55
42.snp	29842	887851	A	45	G	23
43.snp	29842	898781	A	110	C	8
44.snp	29842	917509	C	255	T	255
45.snp	29842	918027	G	67	A	15
46.snp	29842	951837	T	122	A	25
47.snp	29842	1024815	A	36	G	5
48.snp	29842	1024937	A	165	G	39
49.snp	29842	1034432	G	70	A	18
50.snp	29842	1034742	C	74	T	33
51.snp	27471	13643	T	6	C	9
52.snp	27471	16926	G	254	A	255
53.snp	27471	17471	T	6	C	8
54.snp	27471	19126	G	9	C	30
55.snp	27471	23682	G	55	C	115
56.snp	27471	23709	T	56	C	154
57.snp	27471	23797	A	13	C	52
58.snp	27471	32307	C	164	T	186
59.snp	27471	45114	G	74	A	89
60.snp	27471	45130	G	80	A	93
61.snp	27471	56632	G	72	T	17
62.snp	27471	56864	T	14	C	16
63.snp	27471	98532	G	31	A	20
64.snp	27471	102483	G	54	A	52
65.snp	27471	109248	G	15	C	11
66.snp	27471	156175	T	108	C	24
67.snp	27471	163585	C	14	T	17
68.snp	27471	168030	G	93	A	8
69.snp	27471	168069	G	90	A	9
70.snp	28725	43120	T	136	C	13
71.snp	28725	43292	G	254	C	220
72.snp	28725	43409	C	242	T	154
73.snp	28359	126916	G	55	A	26
74.snp	28359	165293	T	165	A	51
75.snp	28359	203154	T	35	C	12
76.snp	28359	257889	G	15	C	13
77.snp	29828	10832	T	14	C	24
78.snp	29828	10920	C	5	T	16
79.snp	29828	16838	A	99	C	19
80.snp	29828	17320	C	78	T	26
81.snp	29828	146150	T	10	C	25
82.snp	29828	232253	G	75	A	17
83.snp	29690	304400	A	154	G	135
84.snp	29690	304409	C	154	A	120
85.snp	29745	94940	T	16	C	14
86.snp	29745	106238	C	38	A	27
87.snp	29745	174768	T	35	C	21
88.snp	29745	184849	C	122	T	66
89.snp	29745	184914	C	81	A	49
90.snp	29745	185140	T	69	C	19
91.snp	29763	37363	T	10	C	83
92.snp	29763	56018	A	254	G	255
93.snp	29763	61730	T	6	C	18
94.snp	29763	157989	T	12	C	12
95.snp	28448	15571	C	56	T	7
96.snp	28448	103882	G	14	A	12
97.snp	30056	623533	T	7	A	44
98.snp	30056	624464	A	5	C	57
99.snp	30056	624547	T	5	A	69
100.snp	29764	145656	A	117	C	76
101.snp	29764	486466	C	254	T	11
102.snp	29764	487595	A	254	T	54
103.snp	29764	570193	G	255	A	254
104.snp	29764	572997	G	69	A	52
105.snp	29764	573515	G	45	T	67
106.snp	29764	573588	G	82	A	71
107.snp	29764	576466	A	128	C	190
108.snp	30156	125875	G	253	A	253
109.snp	30156	399971	C	28	T	19
110.snp	30156	676925	G	59	A	15
111.snp	30156	688727	A	176	G	98
112.snp	30156	844616	C	12	A	33
113.snp	30156	845745	C	30	A	17
114.snp	30156	846100	A	6	T	129
115.snp	30156	846667	T	33	C	24
116.snp	30156	899601	T	21	C	11
117.snp	30156	1077214	C	117	T	35
118.snp	30156	1138136	C	34	T	37
119.snp	30156	1248213	G	254	A	175
120.snp	30156	1252963	G	62	C	44
121.snp	30156	1315921	A	72	G	62
122.snp	30156	1336195	T	8	A	11
123.snp	30156	1358892	T	15	C	14
124.snp	30156	1388989	G	204	T	172
125.snp	44904	1011	A	50	T	11
126.snp	29346	23255	A	65	T	30
127.snp	30006	23253	A	243	G	255
128.snp	30006	51373	A	89	C	17
129.snp	30006	90418	A	92	G	113
130.snp	32915	1513	A	204	C	8
131.snp	30004	236518	G	11	A	11
132.snp	30004	236624	G	5	T	6
133.snp	30004	236662	A	18	T	10
134.snp	30004	236698	C	18	T	8
135.snp	30004	236878	G	9	C	6
136.snp	30004	236900	G	11	T	5
137.snp	55397	728	A	8	G	5
138.snp	30198	136532	G	11	A	6
139.snp	30198	458387	A	59	C	12
140.snp	30198	480013	T	22	C	8
141.snp	30198	698990	C	17	A	11
142.snp	30198	700084	G	36	C	21
143.snp	30198	885507	G	96	C	93
144.snp	28470	3685	T	81	A	62
145.snp	28470	37866	T	20	C	11
146.snp	28470	40223	G	22	A	14
147.snp	28470	40490	G	19	A	17
148.snp	28470	72897	G	58	A	27
149.snp	28470	89766	C	21	T	31
150.snp	28470	106427	A	44	T	10
151.snp	28470	106739	G	65	A	16
152.snp	28470	107103	G	112	A	41
153.snp	28470	179171	G	84	A	47
154.snp	28470	179875	A	98	G	134
155.snp	28470	184427	G	70	A	18
156.snp	28470	184999	G	134	A	30
157.snp	28470	185134	G	89	A	26
158.snp	28470	193309	C	39	T	26
159.snp	27553	62424	A	11	C	15
160.snp	27553	65343	C	47	G	46
161.snp	27553	73135	T	254	C	125
162.snp	27553	96514	T	7	C	9
163.snp	27553	125397	A	64	T	28
164.snp	27553	125438	G	71	A	19
165.snp	27524	19267	A	18	C	8
166.snp	27524	28290	C	146	T	25
167.snp	27524	29601	C	254	T	62
168.snp	27524	46316	G	255	A	165
169.snp	27524	122060	C	244	A	41
170.snp	27524	123348	G	157	T	16
171.snp	29792	5661	C	255	T	255
172.snp	29792	5730	A	254	G	252
173.snp	29792	16708	G	22	A	8
174.snp	29792	60505	G	71	A	9
175.snp	29792	88021	A	9	C	26
176.snp	29792	135976	A	82	G	36
177.snp	29792	150084	T	41	A	52
178.snp	29792	151725	T	124	A	70
179.snp	29792	151788	T	129	A	95
180.snp	29792	151872	T	149	C	179
181.snp	29792	155231	T	78	C	29
182.snp	29792	156127	T	252	C	87
183.snp	29792	160467	T	43	C	47
184.snp	29792	160534	A	253	T	154
185.snp	29792	168872	T	75	C	17
186.snp	29792	170342	G	35	A	17
187.snp	29792	174453	C	34	A	11
188.snp	29792	178304	C	34	T	34
189.snp	29792	181452	G	6	A	9
190.snp	29792	181590	C	10	A	18
191.snp	29792	181699	T	8	C	17
192.snp	29792	183163	G	61	A	21
193.snp	29792	184304	C	47	T	15
194.snp	29792	185812	A	51	G	11
195.snp	29792	186846	C	68	T	27
196.snp	29792	186928	C	43	G	18
197.snp	29792	186934	C	42	G	18
198.snp	29792	198364	T	255	C	21
199.snp	29792	198561	C	254	T	24
200.snp	30068	15645	T	189	G	68
201.snp	30068	41581	G	173	A	152
202.snp	30068	75824	A	254	G	197
203.snp	30068	78350	C	254	T	65
204.snp	30068	83292	A	31	G	20
205.snp	30068	228012	G	8	T	35
206.snp	30068	337763	G	45	A	116
207.snp	30068	476113	A	11	G	32
208.snp	30068	598420	G	25	A	29
209.snp	30068	601200	A	68	T	65
210.snp	30068	866471	T	51	A	22
211.snp	30068	867196	T	21	A	21
212.snp	30068	896517	C	255	T	254
213.snp	30068	906096	G	131	A	53
214.snp	30068	908431	C	103	T	72
215.snp	30068	919309	T	169	A	35
216.snp	30068	923980	A	133	C	24
217.snp	30068	925828	G	97	T	24
218.snp	30068	947411	T	46	A	47
219.snp	30068	947471	T	90	G	91
220.snp	30068	960510	T	6	C	31
221.snp	30068	971696	A	100	T	57
222.snp	30068	990424	A	47	T	38
223.snp	30068	1004195	C	74	T	199
224.snp	30068	1029481	C	255	T	173
225.snp	29568	830	G	21	A	17
226.snp	29568	47768	C	254	T	255
227.snp	29568	49059	T	8	A	19
228.snp	29568	67844	C	52	G	201
229.snp	28166	121440	G	92	A	37
230.snp	28166	126586	G	24	A	17
231.snp	28166	151895	T	5	C	8
232.snp	28166	189866	A	24	T	64
233.snp	28166	236498	C	17	T	15
234.snp	28166	339925	G	35	C	9
235.snp	28166	348687	C	255	T	253
236.snp	28166	348765	G	253	A	255
237.snp	28166	356035	T	222	C	255
238.snp	28166	361408	T	5	A	253
239.snp	28166	405820	A	63	T	255
240.snp	28166	444705	C	255	G	253
241.snp	28166	446219	C	253	T	233
242.snp	28166	460782	C	143	A	93
243.snp	28166	494023	T	165	C	98
244.snp	28166	531739	C	120	T	46
245.snp	28166	533958	T	142	A	113
246.snp	28166	538495	C	236	T	185
247.snp	28098	33052	G	14	A	11
248.snp	28098	33456	T	29	C	23
249.snp	28098	41933	A	13	C	14
250.snp	29591	6058	T	254	C	62
251.snp	29591	41456	C	13	T	5
252.snp	29591	57730	T	45	C	22
253.snp	29591	58009	T	44	A	28
254.snp	29591	66081	T	54	C	21
255.snp	29591	78114	A	70	G	6
256.snp	29591	98363	G	26	T	9
257.snp	27797	3795	G	89	A	54
258.snp	27797	4338	T	78	C	57
259.snp	27797	4578	T	39	C	26
260.snp	29701	74172	C	216	T	53
261.snp	29701	90953	A	44	T	11
262.snp	29701	93092	T	47	A	34
263.snp	29701	109990	A	8	C	11
264.snp	29701	126630	C	67	A	14
265.snp	28580	19395	G	131	A	253
266.snp	28429	51434	T	255	G	203
267.snp	28429	51503	A	254	T	254
268.snp	28429	51664	C	255	T	83
269.snp	28429	60058	G	17	A	15
270.snp	28429	60499	T	36	C	20
271.snp	28429	61828	A	28	G	5
272.snp	28429	62923	T	66	C	15
273.snp	28429	86549	A	40	G	18
274.snp	28429	86592	G	93	A	41
275.snp	27538	155070	A	254	G	207
276.snp	29676	98752	C	5	A	10
277.snp	29676	171681	G	7	A	8
278.snp	29676	482331	T	16	A	10
279.snp	29676	482383	G	23	A	13
280.snp	29676	509408	G	66	A	18
281.snp	29676	517361	G	117	T	42
282.snp	27777	5607	C	108	A	59
283.snp	27777	5810	A	100	C	55
284.snp	27777	8751	G	189	A	50
285.snp	27777	9294	G	254	A	82
286.snp	27777	9336	C	205	T	57
287.snp	27777	32787	G	255	A	77
288.snp	27777	59673	C	34	T	17
289.snp	27777	60821	A	29	T	29
290.snp	27777	67397	A	87	G	34
291.snp	27777	67972	A	7	C	19
292.snp	27777	67982	A	7	C	19
293.snp	27777	68110	G	22	C	30
294.snp	27777	68350	C	6	G	15
295.snp	27777	75060	G	6	A	11
296.snp	28565	19465	A	254	G	255
297.snp	28565	19472	G	254	T	255
298.snp	28565	49913	T	5	A	20
299.snp	28565	61069	G	66	A	29
300.snp	28565	74553	A	9	T	32
301.snp	28565	74582	C	7	T	32
302.snp	28565	75492	T	6	A	11
303.snp	28565	96521	C	5	T	22
304.snp	28565	100462	G	62	A	10
305.snp	28565	100765	T	255	A	33
306.snp	28565	100873	G	255	A	33
307.snp	28565	113496	G	201	A	22
308.snp	29581	128701	A	21	C	19
309.snp	29991	17163	G	57	A	30
310.snp	29991	42103	C	107	A	10
311.snp	29991	52035	C	150	A	145
312.snp	29991	71005	T	27	A	14
313.snp	29991	73140	T	253	A	148
314.snp	29991	73177	A	254	G	255
315.snp	29991	99557	C	144	A	162
316.snp	29991	100334	T	129	G	84
317.snp	29991	100911	T	60	C	30
318.snp	29991	101787	G	119	A	53
319.snp	29991	106104	T	53	A	25
320.snp	29991	106140	A	40	G	20
321.snp	29991	120638	C	11	G	11
322.snp	29991	164769	A	255	G	97
323.snp	29991	275579	A	25	T	47
324.snp	29991	275591	C	24	A	46
325.snp	29991	288826	A	253	G	27
326.snp	29991	289815	T	255	G	154
327.snp	29991	302722	A	9	G	6
328.snp	29991	303215	G	186	A	41
329.snp	28324	18788	A	63	C	68
330.snp	28324	20380	G	6	A	16
331.snp	28324	21429	G	254	A	252
332.snp	28324	31154	A	56	C	18
333.snp	28324	126323	A	23	C	23
334.snp	28324	156323	T	253	G	251
335.snp	28324	174670	G	13	C	15
336.snp	29942	98796	C	14	T	17
337.snp	29942	524360	C	9	A	10
338.snp	28281	36643	A	252	C	254
339.snp	28281	38524	C	244	G	66
340.snp	28281	38699	A	254	T	85
341.snp	28281	66053	A	179	G	70
342.snp	28281	70865	A	254	G	122
343.snp	28281	110271	C	254	G	126
344.snp	28281	110312	T	252	C	126
345.snp	28281	111882	T	11	A	10
346.snp	28281	128298	A	75	G	174
347.snp	30024	176073	A	44	G	19
348.snp	30024	775647	G	64	T	43
349.snp	30024	790458	A	176	G	73
350.snp	30024	885003	C	44	A	28
351.snp	30024	887063	A	18	C	6
352.snp	30024	901025	C	104	G	13
353.snp	30024	1163362	C	127	A	65
354.snp	30024	1163407	G	214	A	96
355.snp	30024	1272190	C	15	T	7
356.snp	27448	22694	G	83	T	40
357.snp	27448	24694	C	103	T	48
358.snp	27448	28491	G	254	A	136
359.snp	29003	5303	T	47	C	10
360.snp	29003	43574	T	238	A	196
361.snp	42159	784	C	9	T	5
362.snp	30111	27300	T	254	C	123
363.snp	30111	27987	T	70	G	24
364.snp	30111	30703	C	253	T	81
365.snp	30111	32945	C	8	T	5
366.snp	30111	99367	A	257	T	182
367.snp	30111	195953	T	19	G	35
368.snp	30111	208905	A	9	C	9
369.snp	30111	215500	A	22	T	57
370.snp	30111	222646	T	15	C	56
371.snp	28049	11581	C	255	A	190
372.snp	29839	123752	T	176	G	76
373.snp	29839	207964	G	8	T	7
374.snp	29839	213331	A	257	G	180
375.snp	29839	323252	C	21	A	17
376.snp	29839	502157	T	10	A	14
377.snp	29839	506663	T	22	C	31
378.snp	29839	507840	G	6	A	10
379.snp	44256	75	T	45	G	19
380.snp	33880	1518	G	13	C	15
381.snp	27843	4832	C	28	T	98
382.snp	27843	34375	A	142	T	83
383.snp	27843	37023	A	62	G	31
384.snp	27843	50803	A	253	G	220
385.snp	30180	32179	G	37	C	35
386.snp	30180	33171	T	161	A	124
387.snp	30180	37265	A	73	T	12
388.snp	30180	37279	A	70	T	5
389.snp	30180	231739	A	254	G	167
390.snp	30180	238118	C	255	T	198
391.snp	30180	244196	C	30	T	8
392.snp	30180	344751	A	14	G	21
393.snp	30180	993556	G	24	A	9
394.snp	30180	997619	A	41	C	11
395.snp	30180	997643	A	43	T	12
396.snp	30180	1037642	T	112	C	47
397.snp	28179	12004	G	72	A	11
398.snp	28179	45939	G	254	A	73
399.snp	28179	49656	G	254	A	37
400.snp	28179	111322	A	34	G	12
401.snp	28179	117148	G	58	A	10
402.snp	28179	122731	C	254	G	27
403.snp	28179	153802	T	20	C	9
404.snp	28179	154239	T	41	C	22
405.snp	28179	157346	G	19	A	27
406.snp	28179	159201	C	11	T	10
407.snp	28179	161755	G	40	A	13
408.snp	28179	172592	T	33	G	12
409.snp	28179	172746	A	85	G	26
410.snp	28179	179888	T	10	A	30
411.snp	28179	185199	C	161	T	146
412.snp	28179	193793	A	20	G	29
413.snp	29685	10963	A	31	G	12
414.snp	29685	14602	G	40	A	12
415.snp	29685	216911	G	47	A	15
416.snp	29685	233805	G	95	A	38
417.snp	29685	238799	A	11	C	14
418.snp	28350	3739	T	70	C	30
419.snp	28350	30030	A	87	G	29
420.snp	29868	58355	C	64	G	16
421.snp	29868	122453	T	13	G	20
422.snp	29868	127630	G	255	C	254
423.snp	29868	127637	T	255	A	254
424.snp	29610	7818	C	29	A	14
425.snp	29610	8959	T	245	C	147
426.snp	29610	9798	A	76	G	43
427.snp	29610	20050	C	13	T	57
428.snp	29610	77756	A	45	T	21
429.snp	29610	83725	G	235	A	82
430.snp	29610	93394	C	53	T	19
431.snp	29610	111285	C	255	T	254
432.snp	29610	112195	G	5	A	9
433.snp	29610	116390	G	51	A	21
434.snp	29610	121518	G	22	A	10
435.snp	29610	128190	T	44	A	41
436.snp	29610	145561	G	115	A	69
437.snp	29610	146314	T	5	C	10
438.snp	29654	706	A	49	G	31
439.snp	29654	817	G	50	C	26
440.snp	29654	5787	T	10	C	7
441.snp	29654	89127	A	73	G	48
442.snp	29654	100402	T	29	G	5
443.snp	29654	117808	T	40	C	16
444.snp	29654	146723	G	253	A	185
445.snp	29654	219019	C	65	G	18
446.snp	29673	12249	A	255	G	178
447.snp	29673	18791	T	34	C	22
448.snp	29673	19915	G	11	A	9
449.snp	29673	34468	A	81	G	37
450.snp	29673	82290	T	221	C	123
451.snp	29673	117809	C	196	T	58
452.snp	29673	128489	T	5	C	15
453.snp	29673	129705	T	22	C	22
454.snp	29673	138794	G	47	A	29
455.snp	29673	209593	C	113	T	20
456.snp	29673	209720	C	127	T	17
457.snp	29673	222451	A	93	G	76
458.snp	29673	232083	A	21	C	28
459.snp	29673	250451	T	16	C	32
460.snp	29673	256122	T	27	C	44
461.snp	29673	258237	G	7	A	8
462.snp	29673	272901	A	160	G	123
463.snp	29673	273056	G	128	C	49
464.snp	29673	274858	C	13	A	8
465.snp	29673	305742	G	105	T	30
466.snp	29673	305980	G	153	C	79
467.snp	29673	309030	G	37	A	10
468.snp	29673	311285	T	51	C	33
469.snp	29673	314167	T	35	A	26
470.snp	29673	314778	T	37	C	20
471.snp	29673	316687	G	60	A	27
472.snp	29673	326477	T	117	C	82
473.snp	29673	336270	A	10	T	41
474.snp	29673	353382	A	21	T	10
475.snp	29673	355771	A	11	C	26
476.snp	29673	361284	A	10	T	14
477.snp	28035	87104	C	50	G	14
478.snp	28035	88934	T	29	C	17
479.snp	28035	182590	C	254	T	255
480.snp	28035	185879	T	160	G	18
481.snp	28035	196598	A	206	T	255
482.snp	28035	245693	C	64	G	17
483.snp	30128	11958	T	28	C	18
484.snp	30128	12639	C	72	T	69
485.snp	30128	14941	A	11	T	10
486.snp	30128	15072	G	71	A	37
487.snp	30128	40952	A	32	C	5
488.snp	30128	41815	A	20	G	14
489.snp	30128	44196	G	34	A	12
490.snp	30128	45520	G	87	A	54
491.snp	30128	85024	C	117	T	176
492.snp	30128	85031	G	116	C	175
493.snp	30128	86128	A	54	T	56
494.snp	30128	99016	G	22	C	12
495.snp	30128	120468	G	254	T	138
496.snp	30128	124726	T	46	C	7
497.snp	30128	144421	A	89	T	75
498.snp	30128	222743	T	254	C	125
499.snp	30128	222935	A	251	G	213
500.snp	30128	223355	A	158	T	91
501.snp	30128	232679	G	217	T	106
502.snp	30128	233083	A	34	G	22
503.snp	30128	354906	T	44	C	59
504.snp	30128	360290	C	36	A	15
505.snp	30128	374832	T	14	C	12
506.snp	30128	380428	C	45	T	41
507.snp	30128	389440	A	108	C	69
508.snp	30128	394341	A	151	T	50
509.snp	30128	394703	T	253	G	204
510.snp	30128	398341	A	22	G	9
511.snp	30128	433792	C	150	T	115
512.snp	30128	438572	C	205	T	30
513.snp	30128	441911	T	255	C	254
514.snp	30128	446579	C	253	T	254
515.snp	30128	465063	G	36	C	146
516.snp	30128	475278	T	81	G	64
517.snp	30128	476937	T	26	G	27
518.snp	30128	507519	A	19	C	7
519.snp	30128	508902	A	11	G	11
520.snp	30128	510519	T	18	C	11
521.snp	30128	514464	G	171	A	67
522.snp	30128	514696	G	192	T	96
523.snp	30128	514763	T	158	G	71
524.snp	30128	545179	T	75	C	57
525.snp	30128	548611	T	27	C	44
526.snp	30128	556366	C	255	A	239
527.snp	30128	570194	C	81	T	14
528.snp	30128	571213	C	150	T	28
529.snp	30128	590413	T	45	G	33
530.snp	30128	790197	C	41	T	37
531.snp	30128	797269	G	118	A	75
532.snp	30128	814607	T	255	C	225
533.snp	30128	836801	G	255	A	254
534.snp	30128	1134387	T	53	C	53
535.snp	30128	1151068	C	195	T	75
536.snp	30128	1153453	A	54	T	39
537.snp	30128	1412527	G	38	C	11
538.snp	30128	1449801	T	11	A	8
539.snp	30128	1513054	T	35	C	25
540.snp	30128	1513142	C	26	T	20
541.snp	30128	1523008	T	85	C	51
542.snp	30128	1544929	T	8	A	10
543.snp	30128	1546475	A	26	G	5
544.snp	30128	1573458	T	24	C	25
545.snp	30128	1582552	A	255	G	171
546.snp	30128	1597135	C	255	T	253
547.snp	30128	1609590	G	101	T	61
548.snp	30128	1614824	T	149	C	129
549.snp	30128	1617345	A	36	G	254
550.snp	30128	1734056	T	23	C	55
551.snp	30128	1744911	G	233	A	45
552.snp	30128	1748540	A	163	C	48
553.snp	30128	1765005	T	6	G	8
554.snp	30128	1765026	C	6	T	8
555.snp	30128	1766092	A	29	T	27
556.snp	30128	1776469	C	90	T	17
557.snp	30128	1813608	C	26	T	15
558.snp	30128	1824259	T	105	G	41
559.snp	30128	1827268	G	157	A	35
560.snp	30128	1827486	G	109	T	18
561.snp	30128	1852266	A	16	C	11
562.snp	30128	1857915	T	254	A	16
563.snp	30128	1863033	T	189	C	65
564.snp	30128	1863886	T	128	G	30
565.snp	30128	1872585	G	112	T	29
566.snp	30128	1882698	C	253	T	190
567.snp	30128	1891964	C	197	T	55
568.snp	30128	1893775	T	251	C	58
569.snp	30128	1893824	A	226	G	58
570.snp	30128	1897355	A	14	T	11
571.snp	30128	1907555	C	31	T	9
572.snp	30128	1908627	A	104	T	64
573.snp	30128	1909291	A	42	C	32
574.snp	30128	1943614	A	85	T	32
575.snp	30128	1945024	C	117	A	24
576.snp	30128	1948536	C	101	T	21
577.snp	30128	1959203	A	35	C	28
578.snp	30128	1964306	A	12	C	8
579.snp	30128	2000256	G	44	T	11
580.snp	30128	2006445	T	76	C	122
581.snp	30128	2008581	A	60	C	60
582.snp	30128	2027220	T	68	C	33
583.snp	30128	2047052	T	95	C	9
584.snp	30128	2082534	G	71	A	64
585.snp	30128	2082902	A	15	G	12
586.snp	30128	2114221	C	76	T	24
587.snp	30128	2139523	C	48	T	29
588.snp	30128	2141087	C	11	G	14
589.snp	30128	2161040	G	200	A	100
590.snp	30128	2175973	T	6	C	17
591.snp	30128	2181309	G	132	A	63
592.snp	30128	2187609	C	7	A	17
593.snp	30128	2188001	C	10	T	10
594.snp	30128	2189060	T	52	C	41
595.snp	30128	2195151	A	38	T	48
596.snp	30128	2195334	G	155	A	148
597.snp	30128	2195539	G	25	A	10
598.snp	30128	2196237	A	34	C	46
599.snp	30128	2209178	C	110	T	48
600.snp	30128	2324667	G	148	C	74
601.snp	30128	2326704	C	18	A	16
602.snp	30128	2341645	T	150	C	144
603.snp	30128	2392600	G	117	C	33
604.snp	30128	2396195	T	32	C	17
605.snp	30128	2403075	C	72	A	40
606.snp	30128	2457749	C	7	T	28
607.snp	30128	2463978	A	22	C	12
608.snp	30128	2516933	T	168	C	58
609.snp	29548	2827	T	46	C	10
610.snp	29548	3888	T	79	C	6
611.snp	29923	111705	T	16	C	15
612.snp	29923	119470	C	36	T	34
613.snp	29923	119979	G	22	A	11
614.snp	29923	132200	T	44	C	19
615.snp	29923	132226	T	40	C	19
616.snp	29923	132500	T	9	C	11
617.snp	29923	161892	G	140	A	62
618.snp	29923	177789	T	23	C	21
619.snp	29923	179025	C	17	T	10
620.snp	29923	215012	A	251	G	145
621.snp	29923	215976	C	32	T	14
622.snp	29923	219931	A	7	C	19
623.snp	29923	261767	G	254	A	253
624.snp	29923	304007	A	45	C	31
625.snp	29923	342306	G	185	A	188
626.snp	29923	360935	C	10	T	18
627.snp	29923	401255	C	255	T	112
628.snp	29923	402694	C	255	T	191
629.snp	29923	455971	G	21	A	16
630.snp	29923	456278	C	7	T	11
631.snp	29923	470392	C	230	T	49
632.snp	29923	524605	G	100	A	27
633.snp	29941	12826	A	6	C	19
634.snp	29941	16053	C	255	A	255
635.snp	29941	41708	G	75	C	39
636.snp	29941	42039	A	39	T	19
637.snp	29941	94799	C	35	T	19
638.snp	28672	16403	T	101	G	255
639.snp	28202	3410	C	156	A	91
640.snp	28202	12146	A	146	C	79
641.snp	55649	457	C	26	T	34
642.snp	29637	67449	A	254	G	73
643.snp	29637	104195	G	255	A	21
644.snp	29637	112638	A	171	G	105
645.snp	29637	124676	A	145	G	69
646.snp	29637	135075	C	118	T	57
647.snp	29637	161756	C	207	G	193
648.snp	29637	162064	T	255	C	111
649.snp	29637	168604	C	11	T	7
650.snp	29637	168638	T	13	C	11
651.snp	29637	168656	G	24	A	14
652.snp	29637	196350	T	16	G	9
653.snp	29637	223835	T	91	G	44
654.snp	29637	242223	C	125	A	30
655.snp	29637	271725	G	93	A	26
656.snp	29637	342529	C	109	A	58
657.snp	29637	344074	G	157	A	84
658.snp	29637	346119	C	56	T	39
659.snp	30025	76692	A	74	G	54
660.snp	30025	115161	G	85	A	20
661.snp	30025	130559	A	69	G	30
662.snp	30025	281885	G	7	A	17
663.snp	27905	6213	G	146	A	10
664.snp	30075	112578	G	131	A	5
665.snp	30075	113328	T	254	A	52
666.snp	30075	162940	C	21	T	7
667.snp	30075	209349	A	22	C	10
668.snp	30075	241238	T	60	C	22
669.snp	30075	249814	C	251	G	112
670.snp	30075	305935	G	29	A	7
671.snp	30075	314716	C	255	A	254
672.snp	30075	343811	C	16	T	12
673.snp	30075	399678	A	249	G	51
674.snp	30075	410600	T	8	C	9
675.snp	30075	411621	T	26	C	43
676.snp	30075	411709	C	22	G	33
677.snp	30075	418008	C	78	A	40
678.snp	30075	418220	C	251	T	162
679.snp	30075	448376	C	16	A	19
680.snp	30075	450433	T	30	A	24
681.snp	30075	458049	G	232	A	154
682.snp	30075	460049	T	62	A	70
683.snp	30075	460147	G	164	A	114
684.snp	30075	463174	T	23	A	8
685.snp	30075	470427	A	43	T	19
686.snp	30075	481879	T	28	C	16
687.snp	30075	490249	T	34	C	20
688.snp	30075	493291	C	108	T	71
689.snp	30075	505877	A	26	C	9
690.snp	30075	525657	T	70	C	25
691.snp	30075	526765	C	71	T	22
692.snp	30075	527678	G	114	A	41
693.snp	30075	531658	A	126	T	57
694.snp	29596	31804	C	54	T	20
695.snp	29596	35530	G	22	A	16
696.snp	29596	40541	A	76	T	71
697.snp	29596	41547	A	149	G	52
698.snp	29596	53153	A	85	T	29
699.snp	29596	54081	T	15	C	12
700.snp	29596	55789	C	30	T	21
701.snp	29596	57416	C	54	T	8
702.snp	29596	61262	G	51	T	13
703.snp	29596	61522	A	70	C	29
704.snp	29596	73898	G	9	T	10
705.snp	29596	75121	A	80	G	62
706.snp	29596	87488	T	10	C	10
707.snp	29596	114592	C	36	T	11
708.snp	29596	114621	C	38	T	12
709.snp	29596	114642	T	24	C	8
710.snp	29596	119623	T	8	C	16
711.snp	29596	206193	A	255	G	160
712.snp	29596	208658	G	10	A	11
713.snp	29596	256165	T	128	C	90
714.snp	29596	263364	A	135	G	89
715.snp	29596	266173	G	10	T	5
716.snp	29596	269385	G	103	A	10
717.snp	29596	272896	A	49	G	29
718.snp	29596	284262	G	56	A	26
719.snp	29767	5291	G	12	T	8
720.snp	29767	7797	A	15	G	62
721.snp	29767	27524	T	59	C	16
722.snp	29767	29133	A	24	T	15
723.snp	29767	31250	G	27	C	11
724.snp	29767	47596	A	33	G	24
725.snp	29767	48129	T	26	A	19
726.snp	29767	48137	T	25	C	18
727.snp	29767	50554	C	16	A	9
728.snp	29767	86010	C	44	A	6
729.snp	29767	86140	A	152	T	20
730.snp	27955	12381	C	8	T	10
731.snp	27955	23247	C	24	T	38
732.snp	27955	32809	C	219	T	125
733.snp	27955	34407	A	254	C	132
734.snp	27955	61136	G	5	C	9
735.snp	27955	63100	T	93	C	48
736.snp	27955	126669	T	33	C	18
737.snp	27955	129846	C	93	T	58
738.snp	27955	130423	T	17	A	11
739.snp	27955	131587	G	39	A	14
740.snp	27955	131654	T	53	C	46
741.snp	30064	27570	T	10	C	15
742.snp	30064	31072	G	46	A	159
743.snp	30064	37542	C	89	A	54
744.snp	30064	37642	G	65	A	31
745.snp	30064	38001	T	19	C	8
746.snp	30064	42801	C	222	T	74
747.snp	30064	61327	G	105	A	57
748.snp	30064	61390	G	89	C	39
749.snp	30064	78569	G	141	A	52
750.snp	30064	78624	T	84	C	23
751.snp	30064	111464	A	15	T	8
752.snp	30064	112388	G	27	A	19
753.snp	30064	115794	G	20	A	9
754.snp	30064	118279	T	33	A	15
755.snp	30064	121201	A	8	C	9
756.snp	30064	136281	A	49	C	18
757.snp	30064	161165	G	78	A	15
758.snp	30064	193646	G	255	A	254
759.snp	30064	198012	T	254	C	254
760.snp	49629	786	A	145	G	64
761.snp	30150	133561	A	175	G	68
762.snp	30150	181716	C	255	T	253
763.snp	30150	182297	G	255	A	246
764.snp	30150	267598	G	215	A	68
765.snp	30150	298790	C	199	A	182
766.snp	30150	494705	T	99	A	160
767.snp	30150	494920	G	27	C	56
768.snp	29804	744194	G	114	T	16
769.snp	29804	762928	G	85	T	13
770.snp	29804	792639	C	120	T	129
771.snp	29804	873424	C	175	G	40
772.snp	29804	874035	A	255	T	82
773.snp	29804	874291	T	254	C	148
774.snp	29804	887153	C	254	T	121
775.snp	29804	887170	C	255	A	116
776.snp	29804	889455	T	185	C	83
777.snp	29804	894706	G	104	A	28
778.snp	29804	895284	C	34	G	10
779.snp	29804	901676	T	136	C	19
780.snp	29804	901767	T	255	A	146
781.snp	29804	902566	T	10	G	5
782.snp	29804	907590	T	103	C	57
783.snp	29804	1021445	C	55	A	124
784.snp	29804	1021663	T	92	C	124
785.snp	29804	1027659	G	89	T	50
786.snp	29804	1062553	T	210	C	162
787.snp	29804	1070383	C	58	A	17
788.snp	29804	1071297	G	53	T	12
789.snp	29804	1075021	T	255	C	81
790.snp	29729	10327	T	7	C	12
791.snp	29729	16104	A	123	T	74
792.snp	29729	16127	G	160	A	95
793.snp	29729	16229	C	101	T	73
794.snp	29729	16326	G	77	A	24
795.snp	29729	16772	G	77	C	46
796.snp	29729	20759	C	53	T	46
797.snp	29729	23520	G	43	C	23
798.snp	29729	23577	G	69	A	32
799.snp	29729	31977	A	5	T	10
800.snp	29729	33574	C	78	A	30
801.snp	29729	37441	A	118	C	62
802.snp	29729	66201	A	80	T	34
803.snp	29729	66379	C	44	A	9
804.snp	29729	72424	G	98	A	24
805.snp	29729	91568	T	91	C	44
806.snp	29729	110145	C	29	T	16
807.snp	29729	183487	C	38	G	6
808.snp	29729	197993	C	31	T	22
809.snp	29729	199759	T	223	A	102
810.snp	29729	199927	C	110	T	168
811.snp	29729	199952	T	101	G	164
812.snp	29729	200135	C	12	A	12
813.snp	29729	200227	C	13	T	11
814.snp	29729	200265	T	12	C	10
815.snp	29729	200291	T	10	G	10
816.snp	29729	202092	G	255	T	215
817.snp	29729	202893	C	255	A	199
818.snp	29729	203200	G	19	T	9
819.snp	29729	213645	G	72	A	29
820.snp	29729	243706	G	255	T	88
821.snp	29729	265557	G	20	C	169
822.snp	29729	265577	T	21	G	209
823.snp	29729	265948	C	41	T	254
824.snp	29729	289294	G	54	C	42
825.snp	29729	292489	A	232	T	103
826.snp	29729	327831	A	58	C	24
827.snp	29729	335816	G	253	A	11
828.snp	29729	359920	A	47	G	10
829.snp	29729	482312	A	83	G	49
830.snp	29729	496980	G	45	A	27
831.snp	29729	498088	A	61	T	255
832.snp	29729	499744	A	255	T	254
833.snp	29729	517173	A	33	T	19
834.snp	29729	557406	G	254	C	5
835.snp	29729	648221	G	33	A	32
836.snp	29729	727018	T	31	C	15
837.snp	29729	741241	C	95	T	45
838.snp	29989	34620	A	246	G	80
839.snp	29989	188820	C	91	T	27
840.snp	29070	17036	G	255	A	189
841.snp	29070	17141	C	255	T	104
842.snp	29070	29084	G	24	A	13
843.snp	29070	29412	G	108	T	47
844.snp	29070	30936	T	14	C	17
845.snp	29070	50172	G	72	A	30
846.snp	29937	53207	A	27	T	8
847.snp	29748	178324	A	254	G	158
848.snp	28650	48696	G	31	T	29
849.snp	30161	53227	C	29	A	12
850.snp	30161	53519	C	51	T	14
851.snp	30069	108539	T	9	C	10
852.snp	30069	108993	T	21	A	9
853.snp	30069	298275	G	255	A	255
854.snp	30069	299185	T	22	C	11
855.snp	30069	303373	G	8	C	9
856.snp	44470	266	G	14	T	6
857.snp	29958	1065044	C	20	A	11
858.snp	29832	30575	C	16	T	10
859.snp	28752	23593	T	255	C	251
860.snp	28752	180261	T	38	C	10
861.snp	28543	53100	G	73	A	18
862.snp	28543	58914	T	134	G	61
863.snp	29666	12088	A	99	G	17
864.snp	29666	20992	C	15	T	11
865.snp	29666	25643	C	53	T	50
866.snp	29666	26037	A	9	T	13
867.snp	29666	26787	C	11	A	10
868.snp	29666	26824	A	11	T	9
869.snp	29666	29404	T	46	C	28
870.snp	29666	30375	G	38	A	20
871.snp	29666	30514	A	114	T	93
872.snp	29666	52916	G	15	A	23
873.snp	29666	54620	C	73	T	64
874.snp	29666	54806	A	153	C	122
875.snp	29666	55620	G	39	A	31
876.snp	29666	70979	T	5	C	10
877.snp	29666	74674	C	13	T	12
878.snp	29666	78412	C	255	T	254
879.snp	29666	78628	C	255	G	235
880.snp	29666	82064	A	249	T	132
881.snp	29666	82777	G	254	C	255
882.snp	29666	188364	T	26	A	37
883.snp	29666	192600	G	255	T	230
884.snp	29666	193753	A	255	C	254
885.snp	29666	195541	C	255	T	84
886.snp	29666	202826	G	100	A	22
887.snp	29666	208061	C	255	T	255
888.snp	29666	208970	G	75	A	22
889.snp	29666	210804	T	153	A	53
890.snp	29666	240977	G	55	C	19
891.snp	29666	241026	C	53	T	17
892.snp	29666	241149	C	75	T	20
893.snp	29666	241531	T	14	C	8
894.snp	29666	241864	C	27	T	9
895.snp	29666	243068	T	12	C	13
896.snp	29666	243903	C	24	T	14
897.snp	29666	243950	C	33	T	24
898.snp	29666	244000	T	22	C	25
899.snp	29666	244035	A	24	C	21
900.snp	29666	244663	C	36	A	22
901.snp	29666	245310	C	18	T	17
902.snp	29666	245418	A	16	T	8
903.snp	29666	245506	G	92	A	10
904.snp	29666	245999	C	19	T	12
905.snp	29666	247632	C	25	T	19
906.snp	29666	250044	T	255	C	228
907.snp	29666	382424	T	23	C	9
908.snp	29666	385877	C	18	A	14
909.snp	29666	387042	G	12	A	9
910.snp	29666	394483	A	37	C	20
911.snp	29666	452360	C	19	T	10
912.snp	29666	456841	C	13	T	44
913.snp	29666	459488	T	24	A	18
914.snp	29666	461119	G	13	A	5
915.snp	29666	467217	C	89	T	50
916.snp	29666	467663	A	244	G	105
917.snp	29666	467967	T	171	C	98
918.snp	29666	468427	T	245	A	143
919.snp	29666	491151	G	11	A	16
920.snp	29666	516810	C	131	T	123
921.snp	29666	535633	G	30	A	11
922.snp	29666	537080	T	223	C	111
923.snp	29666	538616	T	225	C	254
924.snp	29666	538653	T	180	C	80
925.snp	29666	538891	A	112	G	115
926.snp	29666	539081	A	57	T	34
927.snp	29666	539088	T	57	C	34
928.snp	29666	544081	T	255	A	103
929.snp	29666	545405	G	255	A	79
930.snp	29666	545528	C	254	T	255
931.snp	29666	545582	T	255	C	253
932.snp	60638	50987	G	138	A	254
933.snp	60638	63620	G	32	T	65
934.snp	60638	79548	C	8	G	24
935.snp	60638	111687	G	11	T	1467
936.snp	29845	100762	T	11	C	5
937.snp	29168	27605	T	8	C	11
938.snp	29168	40696	C	41	A	58
939.snp	29168	40836	C	31	T	48
940.snp	29168	89329	G	54	A	8
941.snp	29168	149106	A	68	G	14
942.snp	29168	150422	T	24	C	8
943.snp	29168	151346	T	129	G	34
944.snp	30162	874575	T	141	C	70
945.snp	30162	1086214	A	89	G	44
946.snp	30162	1402354	C	68	T	30
947.snp	30162	1715398	C	254	T	122
948.snp	29933	49320	C	121	T	17
949.snp	29933	49452	T	124	C	17
950.snp	29933	59703	C	9	T	9
951.snp	29933	69756	T	141	A	112
952.snp	29933	76694	T	110	C	61
953.snp	29933	76864	C	99	A	49
954.snp	29933	90766	C	5	T	9
955.snp	29933	96792	G	8	A	18
956.snp	29933	104164	T	102	A	22
957.snp	29933	104479	A	173	C	69
958.snp	29933	105443	G	87	C	21
959.snp	29933	120261	A	122	G	150
960.snp	29933	120340	C	117	T	122
961.snp	29933	142705	C	9	T	14
962.snp	29933	147344	T	8	C	9
963.snp	29933	147436	G	15	A	12
964.snp	29933	153639	G	52	A	22
965.snp	29933	209465	G	56	A	20
966.snp	29933	223528	C	20	T	8
967.snp	29933	223568	C	45	T	24
968.snp	29933	223603	C	76	T	25
969.snp	29933	226020	C	89	T	86
970.snp	29933	232347	C	129	T	67
971.snp	29933	232762	G	11	A	19
972.snp	29933	234986	A	43	T	10
973.snp	29933	249072	G	59	A	12
974.snp	29933	251545	G	35	C	23
975.snp	29933	254496	G	175	A	46
976.snp	29933	254901	T	135	A	30
977.snp	29933	257725	A	37	T	22
978.snp	29933	262703	G	5	A	8
979.snp	29933	319624	C	255	T	202
980.snp	29933	319734	A	255	T	255
981.snp	29933	325092	G	63	A	9
982.snp	29933	356791	T	20	A	21
983.snp	29933	357058	C	51	T	34
984.snp	29933	364499	G	16	A	17
985.snp	29933	366885	A	8	C	21
986.snp	29933	373966	T	156	C	59
987.snp	29933	374357	G	79	T	36
988.snp	29933	414517	T	38	C	28
989.snp	29933	417527	A	173	G	98
990.snp	29933	449807	G	38	A	10
991.snp	29970	27779	T	18	A	10
992.snp	29970	94725	A	40	T	15
993.snp	29970	120970	C	32	T	23
994.snp	29970	151786	C	66	T	23
995.snp	29970	159597	G	39	C	16
996.snp	29970	166347	G	22	C	19
997.snp	29970	166377	C	22	T	15
998.snp	29970	166413	G	20	C	15
999.snp	29970	294118	A	30	T	35
1000.snp	29970	455884	G	8	A	10
1001.snp	30039	22849	G	255	A	143
1002.snp	30039	23011	A	216	G	65
1003.snp	30039	23188	T	253	C	180
1004.snp	29977	24714	T	36	C	44
1005.snp	29977	32740	T	12	G	7
1006.snp	29977	39593	C	253	G	98
1007.snp	29977	39877	G	67	C	6
1008.snp	29977	49190	A	147	G	53
1009.snp	29977	49276	A	177	G	49
1010.snp	29977	49575	C	39	A	12
1011.snp	29977	68981	G	89	A	46
1012.snp	29977	70483	C	255	A	253
1013.snp	29977	72932	A	22	T	16
1014.snp	29977	77203	T	255	C	200
1015.snp	29977	77417	T	60	A	9
1016.snp	29977	84701	A	29	G	30
1017.snp	29977	92162	C	255	A	140
1018.snp	29977	92173	C	250	T	149
1019.snp	29977	92180	G	254	C	156
1020.snp	29785	107123	A	213	G	119
1021.snp	29785	218230	G	9	C	6
1022.snp	29785	274996	G	65	A	19
1023.snp	29785	275315	A	253	G	180
1024.snp	29785	407681	T	40	C	43
1025.snp	29785	421311	C	54	T	21
1026.snp	29785	421821	T	255	C	253
1027.snp	29785	484216	T	254	G	84
1028.snp	29785	501021	A	19	G	21
1029.snp	29785	513460	G	255	T	254
1030.snp	29785	513731	G	255	T	252
1031.snp	29785	513963	C	254	T	253
1032.snp	29785	529840	G	10	A	32
1033.snp	27529	20810	T	255	A	46
1034.snp	27529	25320	C	5	A	8
1035.snp	28610	5336	T	60	C	25
1036.snp	28610	7916	T	44	C	10
1037.snp	28610	10207	T	73	C	54
1038.snp	28610	12456	C	19	T	11
1039.snp	30072	60183	A	18	T	12
1040.snp	30072	70821	A	98	G	9
1041.snp	30072	156572	A	193	T	67
1042.snp	30072	156673	G	254	A	255
1043.snp	30072	156822	T	254	C	255
1044.snp	30072	210572	C	89	G	32
1045.snp	30072	237861	T	220	C	121
1046.snp	30072	243949	C	48	T	254
1047.snp	30072	244261	C	56	T	255
1048.snp	30072	246207	C	15	T	99
1049.snp	30072	282071	A	146	G	163
1050.snp	30072	285067	C	125	T	70
1051.snp	30072	285113	C	124	T	61
1052.snp	30072	285329	C	29	T	63
1053.snp	30072	290560	C	123	T	50
1054.snp	30072	366120	A	250	G	250
1055.snp	29851	303521	A	207	G	61
1056.snp	29851	541749	C	255	T	180
1057.snp	29851	766740	C	60	T	19
1058.snp	29851	768601	G	66	C	13
1059.snp	29851	774711	T	27	C	9
1060.snp	29851	779477	C	53	T	10
1061.snp	29851	788683	A	254	G	254
1062.snp	29851	801776	A	55	G	34
1063.snp	29851	803274	G	56	C	52
1064.snp	29851	808224	G	45	A	73
1065.snp	29851	808403	A	24	C	46
1066.snp	29851	809006	G	82	A	125
1067.snp	29851	812549	G	5	A	64
1068.snp	29851	845412	G	16	A	39
1069.snp	29851	846342	C	5	T	13
1070.snp	29851	853743	C	64	T	129
1071.snp	29851	866926	T	170	G	103
1072.snp	29851	869422	G	62	A	64
1073.snp	30138	43477	C	176	T	59
1074.snp	30138	43594	T	147	G	55
1075.snp	30138	44541	A	121	G	28
1076.snp	30138	84746	T	54	C	16
1077.snp	30138	127551	G	41	A	71
1078.snp	30138	139781	C	59	A	5
1079.snp	30138	150547	C	36	A	59
1080.snp	30138	183137	C	255	T	199
1081.snp	30138	199403	T	38	A	25
1082.snp	30138	227630	T	11	C	9
1083.snp	30138	229313	G	10	A	11
1084.snp	30138	234147	A	12	C	13
1085.snp	30138	272151	T	11	C	12
1086.snp	30138	283871	T	22	C	59
1087.snp	30138	378952	T	18	C	10
1088.snp	30138	407094	A	5	C	15
1089.snp	30138	430086	A	42	G	35
1090.snp	30138	432450	A	36	G	18
1091.snp	30138	448199	A	88	C	255
1092.snp	30138	449018	A	233	G	255
1093.snp	30138	484058	C	80	T	40
1094.snp	30138	523013	A	184	C	79
1095.snp	30138	523079	A	255	G	114
1096.snp	30138	530186	C	78	T	12
1097.snp	30138	539346	T	16	C	10
1098.snp	30138	549837	G	126	A	21
1099.snp	30138	550778	A	159	T	53
1100.snp	30138	550952	A	127	G	55
1101.snp	30138	579893	C	185	T	196
1102.snp	30138	580051	G	98	A	70
1103.snp	30138	580844	C	57	T	23
1104.snp	30138	581004	G	75	A	47
1105.snp	30138	581316	T	159	C	75
1106.snp	30138	584230	G	126	A	32
1107.snp	30138	592573	A	25	T	5
1108.snp	30138	611657	G	15	A	11
1109.snp	30138	616142	A	135	C	34
1110.snp	30138	616972	T	110	C	17
1111.snp	30138	654864	C	32	T	15
1112.snp	30138	655190	C	89	A	34
1113.snp	30138	678277	C	11	T	28
1114.snp	30138	740537	G	40	C	44
1115.snp	30138	830904	T	254	C	156
1116.snp	30138	850346	C	255	A	80
1117.snp	30138	874501	A	254	T	255
1118.snp	30138	1006496	G	255	A	118
1119.snp	30138	1008519	C	255	T	174
1120.snp	30138	1010166	A	7	C	11
1121.snp	30138	1013467	G	20	C	15
1122.snp	30138	1014629	C	103	T	83
1123.snp	30138	1016613	T	114	C	76
1124.snp	30138	1040436	T	255	C	151
1125.snp	30138	1041788	T	41	C	14
1126.snp	30138	1044027	G	66	C	22
1127.snp	30138	1044901	T	26	C	10
1128.snp	30138	1047907	C	33	T	21
1129.snp	30138	1063039	C	61	A	54
1130.snp	30138	1063053	T	77	C	66
1131.snp	30138	1066441	G	94	A	20
1132.snp	30138	1067120	A	40	G	13
1133.snp	30138	1075178	G	44	A	21
1134.snp	30138	1075291	T	13	C	20
1135.snp	30138	1077557	C	36	A	22
1136.snp	30138	1077682	C	13	A	8
1137.snp	30138	1082172	C	14	A	13
1138.snp	30138	1084217	G	32	A	9
1139.snp	30138	1086379	C	72	T	20
1140.snp	30138	1086643	C	255	A	98
1141.snp	30138	1090745	G	255	A	255
1142.snp	30138	1091400	T	69	C	20
1143.snp	30138	1108765	C	22	T	10
1144.snp	30138	1126037	A	39	T	24
1145.snp	30138	1141356	G	38	A	9
1146.snp	30138	1142274	C	7	T	12
1147.snp	30138	1142860	T	6	A	9
1148.snp	30138	1147307	T	255	A	98
1149.snp	30138	1160097	C	73	A	21
1150.snp	30138	1161791	T	93	C	17
1151.snp	30138	1162055	T	79	C	16
1152.snp	30138	1163188	G	31	A	10
1153.snp	30138	1170616	C	31	T	16
1154.snp	30138	1172694	T	21	A	19
1155.snp	30138	1172827	G	168	C	101
1156.snp	30138	1235872	C	54	T	43
1157.snp	30138	1264507	T	29	A	20
1158.snp	30138	1265750	G	36	A	25
1159.snp	30138	1270725	G	7	A	12
1160.snp	30138	1272932	T	74	C	103
1161.snp	30138	1273113	T	7	C	9
1162.snp	30138	1289032	G	11	A	14
1163.snp	30138	1290237	G	168	A	62
1164.snp	30138	1290272	C	162	T	61
1165.snp	30138	1290416	G	121	T	111
1166.snp	30138	1291575	G	222	A	96
1167.snp	30138	1292147	A	100	T	44
1168.snp	30138	1296294	A	212	G	254
1169.snp	30138	1296373	G	252	C	254
1170.snp	30138	1296548	C	255	T	145
1171.snp	30138	1300831	C	21	T	11
1172.snp	30138	1308540	G	28	A	10
1173.snp	30138	1309293	C	53	T	12
1174.snp	30138	1310673	C	27	T	14
1175.snp	30138	1310730	C	43	T	23
1176.snp	30138	1311555	T	13	C	10
1177.snp	30138	1311915	G	65	A	30
1178.snp	30138	1311993	T	71	A	39
1179.snp	30138	1313677	G	29	A	8
1180.snp	30138	1313825	C	61	T	14
1181.snp	30138	1315609	C	60	T	18
1182.snp	30138	1316024	C	79	A	16
1183.snp	30138	1316035	G	98	A	20
1184.snp	30138	1316086	T	146	A	37
1185.snp	30138	1319735	T	17	A	10
1186.snp	30138	1346992	C	21	A	12
1187.snp	30138	1352655	A	8	T	11
1188.snp	30138	1355382	T	63	C	35
1189.snp	30138	1356122	T	84	C	17
1190.snp	30138	1356253	G	40	C	22
1191.snp	30138	1356296	C	51	T	38
1192.snp	30138	1356453	C	43	T	22
1193.snp	30138	1372583	A	115	G	22
1194.snp	30138	1402678	C	87	T	75
1195.snp	30138	1414250	G	117	A	79
1196.snp	30138	1427126	T	5	C	13
1197.snp	30138	1427800	G	7	A	19
1198.snp	30138	1436302	C	40	T	22
1199.snp	30138	1437283	C	66	T	59
1200.snp	30138	1437648	G	103	A	94
1201.snp	30138	1437879	A	26	G	25
1202.snp	30138	1438732	C	139	T	74
1203.snp	30138	1439138	A	45	T	42
1204.snp	30138	1439585	A	30	T	8
1205.snp	30138	1443025	T	12	C	8
1206.snp	30138	1444443	G	15	A	21
1207.snp	30138	1447166	G	12	A	10
1208.snp	30138	1447357	G	189	A	156
1209.snp	30138	1451746	T	214	C	44
1210.snp	30138	1473256	G	7	A	14
1211.snp	30138	1482204	G	252	A	90
1212.snp	30138	1498041	C	90	T	66
1213.snp	30138	1498063	C	164	T	151
1214.snp	30138	1500214	T	253	G	65
1215.snp	30138	1501425	C	117	T	36
1216.snp	30138	1506820	T	34	G	17
1217.snp	30138	1516215	C	23	T	27
1218.snp	30138	1519794	A	58	T	19
1219.snp	30138	1533345	T	13	C	23
1220.snp	30138	1569825	T	61	A	7
1221.snp	30138	1569996	G	254	A	170
1222.snp	30138	1570094	C	255	T	213
1223.snp	30138	1572689	C	253	T	215
1224.snp	30138	1572808	G	214	T	131
1225.snp	30138	1582276	A	118	G	59
1226.snp	30138	1630333	G	11	C	10
1227.snp	30138	1634649	C	17	T	44
1228.snp	30138	1667851	C	252	A	220
1229.snp	30138	1684458	T	255	A	88
1230.snp	30138	1691473	C	48	T	21
1231.snp	29578	62900	G	133	A	17
1232.snp	29578	63421	C	254	T	255
1233.snp	29905	2009	T	32	C	19
1234.snp	29905	23505	G	215	T	190
1235.snp	29905	29584	T	155	C	251
1236.snp	29905	179083	C	62	T	82
1237.snp	29733	435324	T	71	A	33
1238.snp	29733	526049	T	63	C	29
1239.snp	29733	526073	T	103	C	51
1240.snp	29733	526260	C	16	A	10
1241.snp	29913	14479	C	80	T	36
1242.snp	29913	18852	G	99	A	62
1243.snp	29913	21511	C	148	T	117
1244.snp	29913	21635	G	255	A	254
1245.snp	29913	22322	C	125	A	74
1246.snp	29913	23726	G	77	T	46
1247.snp	29913	26961	A	39	T	24
1248.snp	27985	13621	T	30	C	10
1249.snp	27985	126877	T	165	C	255
1250.snp	27985	127106	T	41	A	166
1251.snp	27985	127120	C	31	T	267
1252.snp	27985	127421	T	133	C	254
1253.snp	27985	207500	A	90	T	137
1254.snp	27985	207559	G	72	C	101
1255.snp	27985	237403	A	61	T	56
1256.snp	27985	280193	C	254	G	255
1257.snp	27985	280748	T	253	G	255
1258.snp	27985	293957	A	255	G	254
1259.snp	27985	296167	T	255	C	218
1260.snp	29447	2798	T	255	A	255
1261.snp	29447	2896	C	255	G	254
1262.snp	29447	3356	G	254	T	255
1263.snp	29447	18822	C	5	T	13
1264.snp	30206	13621	A	83	T	37
1265.snp	30206	19594	C	62	T	94
1266.snp	30206	19842	T	16	C	10
1267.snp	30206	19965	A	45	C	64
1268.snp	30206	184294	T	170	C	51
1269.snp	30206	185984	T	7	A	11
1270.snp	30206	240871	G	106	A	63
1271.snp	30206	241867	G	75	T	21
1272.snp	30206	241930	A	19	G	6
1273.snp	28806	24409	T	252	C	19
1274.snp	28806	32492	A	254	G	188
1275.snp	28806	45958	C	10	T	9
1276.snp	28806	47351	C	24	T	5
1277.snp	28162	4059	G	73	A	43
1278.snp	28162	4255	A	254	G	255
1279.snp	28162	63652	C	27	T	10
1280.snp	28266	9332	T	255	A	76
1281.snp	28266	10428	G	254	A	114
1282.snp	28266	10937	A	240	G	254
1283.snp	29624	36654	T	62	C	17
1284.snp	29624	213082	C	65	T	14
1285.snp	29624	222500	C	77	T	25
1286.snp	29624	327206	G	95	A	33
1287.snp	30078	21923	T	45	C	43
1288.snp	30078	27490	C	67	T	82
1289.snp	30078	84043	A	18	T	30
1290.snp	30078	85888	C	5	A	8
1291.snp	30078	85985	T	5	A	13
1292.snp	30078	88509	T	5	C	8
1293.snp	30078	147129	A	21	G	56
1294.snp	30078	164755	G	255	A	64
1295.snp	30078	192935	G	28	A	18
1296.snp	30078	193048	C	14	A	17
1297.snp	30078	199383	G	7	A	10
1298.snp	30078	200625	T	34	C	41
1299.snp	30078	219842	C	7	T	12
1300.snp	30078	220369	C	6	T	15
1301.snp	30078	267003	C	248	A	107
1302.snp	30078	267034	A	193	C	86
1303.snp	30078	347440	C	186	A	121
1304.snp	30078	350250	C	26	T	18
1305.snp	30078	376544	T	16	C	15
1306.snp	30078	377336	A	21	G	20
1307.snp	30078	378835	T	100	A	141
1308.snp	30078	378933	G	59	C	70
1309.snp	30078	379130	C	27	T	11
1310.snp	30078	432499	G	252	A	60
1311.snp	30078	434381	C	12	A	8
1312.snp	30078	434459	C	13	T	9
1313.snp	30078	446226	C	110	T	237
1314.snp	30078	446576	C	11	T	26
1315.snp	30078	447176	T	34	C	64
1316.snp	30078	471207	T	7	C	12
1317.snp	30078	473065	G	36	A	32
1318.snp	30078	474698	C	17	T	16
1319.snp	30078	474894	T	11	C	22
1320.snp	30078	500327	A	254	C	152
1321.snp	30078	503154	G	139	A	53
1322.snp	30078	503256	C	221	T	126
1323.snp	30078	578737	A	259	G	158
1324.snp	30078	579107	C	255	A	149
1325.snp	30078	579232	T	288	C	167
1326.snp	30078	580243	G	257	C	67
1327.snp	30078	580583	T	255	C	227
1328.snp	30078	580589	T	254	C	254
1329.snp	30078	612217	G	22	C	19
1330.snp	30078	614023	A	19	C	21
1331.snp	30078	619416	C	27	T	54
1332.snp	30078	619686	A	47	T	93
1333.snp	30078	633763	G	10	C	16
1334.snp	30078	634352	C	35	T	19
1335.snp	30078	667183	T	126	G	61
1336.snp	30078	667379	T	82	C	42
1337.snp	30078	668914	T	139	C	53
1338.snp	30078	668942	G	126	C	42
1339.snp	30078	690187	G	157	A	50
1340.snp	30078	690400	C	91	T	30
1341.snp	30078	691119	C	60	T	18
1342.snp	30078	698266	C	254	T	164
1343.snp	30078	699942	T	254	A	254
1344.snp	30078	715924	T	17	C	252
1345.snp	30078	720591	T	254	G	69
1346.snp	30078	721631	T	151	C	54
1347.snp	30078	801292	T	31	A	19
1348.snp	30078	806519	G	44	C	43
1349.snp	30078	806590	T	62	A	96
1350.snp	30078	806698	C	35	T	62
1351.snp	30078	810436	A	27	T	14
1352.snp	30078	821298	G	13	C	29
1353.snp	30078	829612	G	255	A	107
1354.snp	30078	852227	T	178	C	89
1355.snp	30078	879550	T	146	C	30
1356.snp	30078	879592	G	100	A	27
1357.snp	30078	892293	C	47	A	16
1358.snp	30078	893730	T	104	C	52
1359.snp	29883	22688	A	5	C	9
1360.snp	29883	30376	C	71	T	46
1361.snp	29883	90292	C	135	T	230
1362.snp	29883	119688	T	122	G	31
1363.snp	29883	165990	T	34	G	26
1364.snp	29883	166047	T	38	C	42
1365.snp	29883	180946	G	204	T	119
1366.snp	29883	181174	C	137	A	51
1367.snp	29883	184473	T	196	C	29
1368.snp	29883	204648	A	83	G	10
1369.snp	29883	207657	C	68	T	5
1370.snp	29883	207769	G	124	C	12
1371.snp	29883	247946	G	109	A	15
1372.snp	29883	248207	C	134	G	9
1373.snp	29883	250928	T	122	C	10
1374.snp	29883	251115	A	86	G	21
1375.snp	29883	266854	G	97	A	16
1376.snp	29883	275175	T	255	C	12
1377.snp	29883	275261	C	255	T	16
1378.snp	29883	275568	A	94	G	224
1379.snp	29883	275921	G	146	A	253
1380.snp	29883	298706	T	36	A	27
1381.snp	29883	312944	C	197	T	140
1382.snp	29883	375491	T	11	C	25
1383.snp	29883	375630	T	8	A	24
1384.snp	29883	375816	G	14	A	27
1385.snp	29883	375934	C	13	T	23
1386.snp	29883	398597	G	164	A	63
1387.snp	29883	400765	T	84	G	21
1388.snp	29883	410607	C	78	T	45
1389.snp	29883	413400	T	74	A	14
1390.snp	29883	422623	C	63	T	24
1391.snp	29883	425715	A	42	G	11
1392.snp	29883	469880	T	254	C	233
1393.snp	29883	478888	C	9	A	96
1394.snp	29883	533815	G	255	A	27
1395.snp	29883	621553	C	46	T	29
1396.snp	29883	644961	G	53	A	22
1397.snp	29883	677920	G	41	C	6
1398.snp	30000	32020	C	64	T	19
1399.snp	30000	34261	T	18	C	11
1400.snp	30000	34312	T	19	C	11
1401.snp	30000	38388	C	34	T	9
1402.snp	30000	54346	A	8	C	27
1403.snp	30000	56895	C	32	T	19
1404.snp	30000	185091	A	22	C	16
1405.snp	30000	185136	T	20	C	15
1406.snp	30000	190862	G	10	A	12
1407.snp	42955	3011	T	79	C	23
1408.snp	42955	3101	A	76	C	32
1409.snp	42955	3349	G	40	A	13
1410.snp	30182	10530	C	255	T	254
1411.snp	30182	66395	A	38	G	51
1412.snp	30182	90561	G	134	T	11
1413.snp	29693	246073	C	255	T	178
1414.snp	29693	246789	T	55	A	53
1415.snp	29693	275759	C	79	G	182
1416.snp	29693	303394	T	119	C	138
1417.snp	29693	304019	C	144	T	75
1418.snp	29693	304535	T	65	C	48
1419.snp	29693	325656	A	27	T	8
1420.snp	29693	326163	C	18	T	5
1421.snp	29693	336518	G	165	A	106
1422.snp	29693	338654	T	18	A	47
1423.snp	29693	364798	T	255	A	156
1424.snp	29693	366439	C	252	T	47
1425.snp	29693	502299	G	254	T	247
1426.snp	29693	510973	G	253	T	173
1427.snp	29693	515879	G	109	A	5
1428.snp	29693	517009	G	61	A	35
1429.snp	29693	517068	A	254	C	191
1430.snp	29693	522211	G	137	T	97
1431.snp	29693	524314	A	80	G	104
1432.snp	29693	524572	G	16	A	41
1433.snp	29693	525380	T	16	G	9
1434.snp	29693	538200	T	565	C	630
1435.snp	29693	538232	C	556	T	616
1436.snp	29693	541825	G	255	C	254
1437.snp	29693	541857	T	245	C	255
1438.snp	29693	541918	G	254	T	255
1439.snp	29693	577750	T	106	G	78
1440.snp	29693	624101	T	92	C	39
1441.snp	29693	662351	C	118	A	16
1442.snp	29693	671442	T	24	C	34
1443.snp	29693	700443	C	244	T	76
1444.snp	29693	721078	A	240	G	55
1445.snp	29693	728939	G	44	A	8
1446.snp	29693	734924	C	165	T	25
1447.snp	29693	766398	T	13	G	15
1448.snp	29693	767400	A	16	G	9
1449.snp	29693	783685	G	139	A	40
1450.snp	29693	785838	G	247	A	148
1451.snp	29693	785936	C	111	T	51
1452.snp	29693	786786	G	14	A	18
1453.snp	29693	812572	A	250	G	119
1454.snp	29693	817390	G	133	A	31
1455.snp	29693	823425	C	94	G	28
1456.snp	29693	823506	T	129	A	57
1457.snp	29693	902023	A	255	G	27
1458.snp	29693	902841	T	47	C	10
1459.snp	29693	902968	C	186	A	14
1460.snp	29693	932742	A	117	C	25
1461.snp	29953	59659	G	88	T	13
1462.snp	29953	163298	G	255	A	253
1463.snp	29953	180583	A	22	G	17
1464.snp	29953	240537	C	60	T	32
1465.snp	29953	243594	G	138	A	83
1466.snp	29953	245538	T	245	C	174
1467.snp	28660	41560	A	46	G	30
1468.snp	28660	48231	A	5	C	17
1469.snp	28660	48551	T	7	C	10
1470.snp	27755	18376	A	8	T	9
1471.snp	27755	22719	G	23	A	23
1472.snp	27651	47494	G	36	A	13
1473.snp	27651	68527	G	164	A	11
1474.snp	27651	70595	C	109	T	10
1475.snp	30045	3336	G	160	C	62
1476.snp	30045	3360	C	144	T	48
1477.snp	30045	82923	T	255	C	204
1478.snp	30045	86503	T	254	G	254
1479.snp	30045	86542	T	255	A	255
1480.snp	30045	145757	G	140	A	71
1481.snp	30045	206396	C	8	T	9
1482.snp	30045	257040	T	10	C	11
1483.snp	30045	271919	C	254	T	205
1484.snp	30045	273549	G	6	A	9
1485.snp	30045	274317	C	8	T	20
1486.snp	30045	274702	T	6	A	10
1487.snp	30045	275350	T	6	C	13
1488.snp	30045	278953	C	254	T	67
1489.snp	30045	309782	G	55	A	8
1490.snp	30045	429185	T	22	C	37
1491.snp	30045	478920	C	253	G	233
1492.snp	30099	18358	C	255	T	181
1493.snp	30099	18392	T	255	C	183
1494.snp	30099	22593	C	255	T	227
1495.snp	30099	97049	A	69	C	58
1496.snp	30099	108286	A	255	T	251
1497.snp	30099	109157	G	158	C	94
1498.snp	30099	116242	T	210	G	137
1499.snp	30099	116397	G	255	A	203
1500.snp	30099	123145	G	70	C	19
1501.snp	30099	199823	C	75	T	34
1502.snp	30099	201825	A	42	T	19
1503.snp	30099	211551	T	254	C	230
1504.snp	30099	211637	G	253	A	255
1505.snp	30099	211812	C	253	T	122
1506.snp	30099	212652	T	241	C	133
1507.snp	30099	212740	T	220	G	107
1508.snp	30099	212820	G	172	A	64
1509.snp	30099	215242	G	128	A	59
1510.snp	30099	215644	G	148	A	121
1511.snp	30099	216619	A	40	T	19
1512.snp	30099	250816	T	20	C	25
1513.snp	30099	309177	T	104	A	108
1514.snp	30099	324205	T	19	C	28
1515.snp	30099	328108	A	68	T	22
1516.snp	30099	328148	C	51	T	17
1517.snp	30099	342437	C	63	A	13
1518.snp	30099	345247	G	254	A	255
1519.snp	30099	357602	T	132	A	46
1520.snp	30099	358811	T	19	C	27
1521.snp	30099	359542	G	27	C	12
1522.snp	30099	360399	T	22	A	15
1523.snp	30099	387936	G	90	A	55
1524.snp	30099	387968	A	123	T	77
1525.snp	30099	394506	A	84	G	99
1526.snp	30099	397106	C	6	A	8
1527.snp	30099	401736	A	20	T	255
1528.snp	30099	412327	A	53	T	33
1529.snp	30099	491579	G	9	C	16
1530.snp	30099	641658	C	47	T	11
1531.snp	30099	642079	G	72	C	8
1532.snp	29719	84558	T	80	G	9
1533.snp	29719	94982	A	31	C	24
1534.snp	29719	164457	A	19	G	6
1535.snp	29719	172356	T	27	C	12
1536.snp	29719	191192	A	100	G	149
1537.snp	29719	191351	T	250	C	255
1538.snp	29719	201729	C	52	G	10
1539.snp	29719	201964	A	63	G	8
1540.snp	28481	1897	G	161	T	121
1541.snp	28481	4291	T	142	C	74
1542.snp	28462	12895	T	255	C	255
1543.snp	28462	15625	G	43	A	12
1544.snp	28462	20647	C	21	T	19
1545.snp	28462	24383	G	15	A	13
1546.snp	55981	480	C	175	T	176
1547.snp	27958	12576	C	254	T	39
1548.snp	29600	361281	G	6	A	10
1549.snp	29600	361777	G	10	A	16
1550.snp	29600	361910	T	6	A	20
1551.snp	29600	363664	T	32	A	19
1552.snp	29600	364931	C	24	T	14
1553.snp	29600	365321	C	40	A	44
1554.snp	29600	365339	C	42	A	15
1555.snp	27966	15850	C	70	A	8
1556.snp	27389	10089	A	26	G	7
1557.snp	30192	15732	A	50	T	89
1558.snp	29854	545717	A	60	G	28
1559.snp	29854	885136	G	251	A	110
1560.snp	29854	926324	G	46	A	36
1561.snp	29854	1043032	C	224	A	255
1562.snp	29660	49848	C	43	T	39
1563.snp	29660	67991	G	255	T	253
1564.snp	29660	139209	T	17	C	20
1565.snp	29660	145721	G	35	A	94
1566.snp	29660	193559	T	113	C	30
1567.snp	29660	215496	T	70	C	50
1568.snp	29660	217121	G	98	C	38
1569.snp	29660	217358	G	170	A	55
1570.snp	29660	233402	T	254	A	255
1571.snp	29660	263475	G	25	A	8
1572.snp	29660	264670	G	41	A	13
1573.snp	29660	310072	G	258	C	26
1574.snp	29696	58501	T	9	C	10
1575.snp	29696	65969	T	81	C	117
1576.snp	29696	80388	C	34	A	24
1577.snp	27467	5559	G	255	C	254
1578.snp	27467	5583	A	254	G	250
1579.snp	27467	5670	A	187	T	105
1580.snp	29810	5202	G	255	A	206
1581.snp	29669	18024	A	73	G	18
1582.snp	29669	34025	C	68	T	40
1583.snp	29669	38143	G	253	C	152
1584.snp	29669	73220	A	255	C	100
1585.snp	29669	116992	C	53	T	16
1586.snp	29669	118015	T	70	C	18
1587.snp	29669	120334	C	42	T	12
1588.snp	29669	129885	T	25	G	12
1589.snp	29669	138163	G	76	A	35
1590.snp	29669	138470	C	86	T	71
1591.snp	29669	138490	G	71	A	76
1592.snp	29669	150534	T	61	C	20
1593.snp	29669	150556	C	65	T	13
1594.snp	29669	150614	C	36	A	9
1595.snp	29669	150898	C	254	A	253
1596.snp	29669	151081	C	253	T	255
1597.snp	29669	181752	A	71	C	194
1598.snp	29669	183047	A	73	C	32
1599.snp	29669	232890	C	29	T	11
1600.snp	29669	299363	A	185	G	80
1601.snp	29002	17721	A	121	G	90
1602.snp	29002	52812	A	99	G	218
1603.snp	29002	54286	G	66	T	58
1604.snp	29002	62543	G	41	A	8
1605.snp	29002	62689	A	28	G	6
1606.snp	29813	17674	A	254	G	38
1607.snp	29813	33719	C	8	G	17
1608.snp	29813	97521	G	20	A	10
1609.snp	29813	97566	G	22	A	10
1610.snp	29813	98105	C	19	A	11
1611.snp	29813	102671	C	59	G	44
1612.snp	29813	123302	T	19	G	14
1613.snp	29813	168560	A	166	T	65
1614.snp	29813	198117	C	149	T	61
1615.snp	29813	199282	A	255	G	254
1616.snp	29813	241484	G	101	A	38
1617.snp	29813	255499	A	75	G	51
1618.snp	29813	255507	A	67	T	34
1619.snp	29813	255933	A	22	T	40
1620.snp	29813	273007	T	14	C	23
1621.snp	29813	290584	G	47	T	30
1622.snp	29813	295078	G	34	A	5
1623.snp	29813	395180	G	132	A	19
1624.snp	29813	395411	G	254	A	38
1625.snp	29813	396021	A	255	C	134
1626.snp	29813	436437	C	9	T	11
1627.snp	29813	436758	C	8	T	9
1628.snp	29813	489267	C	9	G	6
1629.snp	29813	491836	A	84	T	41
1630.snp	29813	549101	G	84	A	10
1631.snp	29813	556762	T	112	C	32
1632.snp	29813	557223	C	71	T	29
1633.snp	29813	567138	C	254	T	255
1634.snp	29813	573652	C	8	T	11
1635.snp	29813	581641	T	18	C	12
1636.snp	29813	612944	C	164	A	34
1637.snp	30136	576967	A	12	G	106
1638.snp	30136	617600	A	11	T	15
1639.snp	30136	787929	A	105	G	51
1640.snp	30136	1109036	G	109	A	72
1641.snp	30136	1142976	T	12	C	12
1642.snp	28592	11035	A	49	T	13
1643.snp	28592	11069	A	45	T	11
1644.snp	28592	11095	T	40	C	15
1645.snp	28592	42037	A	40	C	16
1646.snp	28592	55998	T	7	C	43
1647.snp	28592	63829	C	57	T	25
1648.snp	28592	70590	A	6	C	11
1649.snp	28592	70597	T	6	C	11
1650.snp	28592	71845	T	8	A	11
1651.snp	28592	88513	A	67	C	32
1652.snp	28592	92731	G	63	A	36
1653.snp	28592	94190	G	92	A	44
1654.snp	28592	95400	C	96	T	54
1655.snp	28592	97287	A	97	C	30
1656.snp	28592	99011	T	97	C	47
1657.snp	28592	99025	C	98	T	58
1658.snp	29599	13596	T	121	G	93
1659.snp	29599	14059	C	169	T	47
1660.snp	29927	36178	G	48	T	5
1661.snp	29927	56148	A	18	T	9
1662.snp	29927	82109	C	148	T	114
1663.snp	29927	110749	G	129	A	131
1664.snp	29927	110867	T	24	C	24
1665.snp	29927	119185	A	158	G	89
1666.snp	29927	119918	G	72	T	32
1667.snp	29927	135941	A	14	G	11
1668.snp	29927	141848	T	65	A	14
1669.snp	29927	145208	G	16	C	9
1670.snp	29927	145658	T	162	C	77
1671.snp	29927	243715	A	57	C	5
1672.snp	29927	302939	C	44	A	34
1673.snp	29640	5206	T	253	C	255
1674.snp	29640	5840	T	77	G	40
1675.snp	29640	45129	T	61	C	23
1676.snp	29640	72154	G	42	A	20
1677.snp	29640	122485	C	64	A	24
1678.snp	29640	128937	T	35	C	192
1679.snp	29640	147916	T	253	C	258
1680.snp	29640	151953	C	254	A	108
1681.snp	29726	13939	T	217	A	96
1682.snp	29726	14641	G	216	A	73
1683.snp	29726	15158	G	232	A	79
1684.snp	29726	15727	A	253	C	254
1685.snp	29726	16294	G	153	A	54
1686.snp	29726	29308	G	99	A	22
1687.snp	29726	46562	C	6	A	8
1688.snp	29726	79840	A	5	T	9
1689.snp	29726	108634	G	5	A	8
1690.snp	29726	116851	C	21	T	24
1691.snp	29726	117261	C	174	T	162
1692.snp	29726	117670	A	172	T	139
1693.snp	29726	118133	G	99	A	113
1694.snp	29726	118282	A	98	C	123
1695.snp	29726	118348	T	65	C	26
1696.snp	29726	118440	T	59	C	44
1697.snp	29726	118467	G	126	C	120
1698.snp	29726	132922	T	121	A	105
1699.snp	29726	134494	G	254	A	255
1700.snp	29726	134536	C	255	T	254
1701.snp	29726	146881	T	41	A	15
1702.snp	29726	168484	C	254	T	251
1703.snp	29726	243668	G	77	C	41
1704.snp	29726	244635	T	14	C	8
1705.snp	29726	265792	C	255	A	254
1706.snp	29726	272694	A	25	T	31
1707.snp	29726	277284	T	75	G	103
1708.snp	29726	277349	G	142	A	168
1709.snp	29726	277479	T	96	C	64
1710.snp	29726	278363	G	142	A	36
1711.snp	29726	286267	T	27	C	8
1712.snp	29726	330098	T	35	A	12
1713.snp	29726	330355	T	54	C	28
1714.snp	29726	338565	A	25	C	25
1715.snp	29726	348775	T	251	C	253
1716.snp	29726	375976	A	255	C	222
1717.snp	29726	376028	T	222	C	114
1718.snp	29726	388781	C	82	T	59
1719.snp	29726	392112	C	185	T	120
1720.snp	29726	392361	C	177	A	66
1721.snp	29726	415605	C	20	T	15
1722.snp	29726	418426	C	11	A	14
1723.snp	29726	429373	T	254	G	114
1724.snp	29726	429531	C	226	T	98
1725.snp	29726	435103	C	23	T	19
1726.snp	29726	435235	C	37	A	25
1727.snp	29726	435398	T	85	A	41
1728.snp	29726	484149	A	39	C	23
1729.snp	29726	484765	T	5	A	10
1730.snp	29726	492750	C	162	T	16
1731.snp	29726	493999	C	79	T	15
1732.snp	29726	514880	G	47	A	23
1733.snp	29726	516496	A	20	T	18
1734.snp	29726	524151	G	255	A	59
1735.snp	29726	525483	G	254	T	45
1736.snp	29726	525655	C	255	A	90
1737.snp	29726	536889	A	116	G	50
1738.snp	29726	556293	T	254	A	207
1739.snp	29726	572184	A	50	T	23
1740.snp	29726	578038	G	76	A	75
1741.snp	29726	578392	C	92	T	56
1742.snp	29726	585139	G	47	A	20
1743.snp	29726	591339	T	58	G	37
1744.snp	29726	596527	G	53	A	19
1745.snp	29726	608079	C	144	T	162
1746.snp	29726	609109	C	7	T	9
1747.snp	29726	609126	T	7	A	9
1748.snp	29726	631026	G	15	A	10
1749.snp	29726	631040	G	25	C	24
1750.snp	29726	631062	G	23	A	23
1751.snp	29726	631101	C	22	T	33
1752.snp	29726	637021	T	65	C	31
1753.snp	29726	654114	C	32	T	13
1754.snp	29726	665021	C	70	T	13
1755.snp	29726	665185	T	147	A	56
1756.snp	29726	680753	T	26	A	33
1757.snp	29726	700443	A	93	T	49
1758.snp	29726	700743	G	99	A	59
1759.snp	29726	702271	T	31	C	23
1760.snp	29726	704305	C	40	T	26
1761.snp	29726	709395	G	254	A	254
1762.snp	29726	738126	T	65	A	29
1763.snp	29726	741247	G	202	A	108
1764.snp	29726	741904	G	140	A	75
1765.snp	29726	759012	G	75	A	26
1766.snp	29726	763663	T	67	C	16
1767.snp	29726	763715	C	60	A	63
1768.snp	29726	764215	C	97	T	62
1769.snp	29726	766400	T	13	C	15
1770.snp	29726	768110	C	145	A	63
1771.snp	29726	768951	G	47	A	27
1772.snp	29726	816385	T	21	C	28
1773.snp	29726	841829	T	101	C	51
1774.snp	29726	846176	C	207	T	22
1775.snp	29726	872929	T	38	C	26
1776.snp	29726	872974	G	54	A	33
1777.snp	29726	873285	T	60	C	27
1778.snp	29726	875048	T	252	G	254
1779.snp	29726	875428	T	84	C	21
1780.snp	29726	875814	G	255	A	107
1781.snp	29726	886158	A	100	T	40
1782.snp	29726	887118	T	38	C	14
1783.snp	29726	897596	T	7	C	9
1784.snp	29726	921462	G	41	A	22
1785.snp	29726	925065	T	218	C	85
1786.snp	29726	945524	C	21	A	27
1787.snp	29726	956071	C	114	T	53
1788.snp	29726	956169	T	99	C	57
1789.snp	29726	968607	T	7	C	10
1790.snp	29726	970084	C	16	A	16
1791.snp	29726	979136	A	173	G	30
1792.snp	29726	1020657	A	41	T	13
1793.snp	29726	1031623	G	68	A	32
1794.snp	29726	1032668	A	87	T	49
1795.snp	29726	1032868	A	255	C	170
1796.snp	29726	1035259	T	255	C	155
1797.snp	29726	1038837	G	87	A	104
1798.snp	29726	1044344	A	6	T	28
1799.snp	29726	1044411	G	6	A	16
1800.snp	29726	1044536	C	8	T	47
1801.snp	29726	1044741	T	5	C	19
1802.snp	29726	1093032	T	17	C	11
1803.snp	29726	1093222	T	255	C	173
1804.snp	29726	1098369	G	19	A	9
1805.snp	29726	1098473	T	40	C	16
1806.snp	29726	1098502	G	42	A	17
1807.snp	29726	1101987	G	89	A	33
1808.snp	29726	1107750	T	160	A	99
1809.snp	29726	1108416	T	97	C	27
1810.snp	29726	1108438	G	95	A	29
1811.snp	29726	1108957	A	155	T	65
1812.snp	29726	1109002	A	131	T	56
1813.snp	29726	1110430	G	66	A	24
1814.snp	29726	1110783	C	36	T	18
1815.snp	29726	1119738	A	39	C	255
1816.snp	29726	1120668	T	190	C	255
1817.snp	29726	1122586	T	15	C	112
1818.snp	29726	1123589	G	11	A	51
1819.snp	29726	1124365	T	6	C	182
1820.snp	29726	1124531	T	92	C	225
1821.snp	29726	1124540	G	76	A	206
1822.snp	29726	1124714	T	5	A	32
1823.snp	29726	1126137	C	65	A	255
1824.snp	29726	1126210	T	6	C	67
1825.snp	29726	1126658	A	57	T	140
1826.snp	29726	1127478	G	69	C	254
1827.snp	29726	1128304	A	5	C	8
1828.snp	29726	1128486	G	36	T	253
1829.snp	29726	1131699	T	7	C	27
1830.snp	29726	1138756	C	39	T	111
1831.snp	29726	1138832	T	41	C	106
1832.snp	29726	1161228	G	15	A	11
1833.snp	29726	1178321	T	40	C	22
1834.snp	29726	1199392	T	110	C	93
1835.snp	29726	1210323	G	98	A	18
1836.snp	29726	1230810	T	7	C	9
1837.snp	29726	1231372	T	158	A	36
1838.snp	29726	1231618	C	214	T	44
1839.snp	29726	1231824	T	248	C	96
1840.snp	27904	7406	G	9	A	30
1841.snp	27904	7815	A	10	G	41
1842.snp	27904	8287	A	11	G	59
1843.snp	27904	10060	G	18	A	68
1844.snp	28583	35439	C	15	A	81
1845.snp	27866	18779	C	44	A	15
1846.snp	27866	18813	T	44	C	17
1847.snp	27866	18840	A	36	G	19
1848.snp	27866	22958	C	56	T	9
1849.snp	27866	68754	A	34	T	24
1850.snp	27866	72116	T	149	A	25
1851.snp	27866	74641	G	254	A	60
1852.snp	27866	74653	C	253	T	62
1853.snp	27866	75700	A	85	C	13
1854.snp	27866	76575	C	235	T	28
1855.snp	27866	109011	T	26	C	27
1856.snp	28597	26716	G	20	A	9
1857.snp	28597	31071	T	27	C	6
1858.snp	28597	51300	T	22	G	9
1859.snp	28309	11822	T	87	C	24
1860.snp	28309	14261	C	24	T	5
1861.snp	28309	16287	A	37	T	8
1862.snp	29681	34006	C	103	A	23
1863.snp	29681	37037	T	62	C	35
1864.snp	29681	37488	A	139	G	21
1865.snp	29681	43701	G	133	A	30
1866.snp	29681	48961	A	9	G	9
1867.snp	29681	92522	C	254	A	254
1868.snp	29681	92666	A	254	G	254
1869.snp	29681	127424	G	148	A	62
1870.snp	29681	169515	A	50	T	14
1871.snp	29681	171946	C	6	T	6
1872.snp	29681	172353	C	140	T	40
1873.snp	29681	173042	C	31	T	15
1874.snp	29681	173123	G	41	A	29
1875.snp	29681	173571	G	98	A	19
1876.snp	29681	179889	C	113	T	24
1877.snp	29681	180105	G	96	A	42
1878.snp	29681	203975	G	126	A	30
1879.snp	29681	210726	T	29	A	33
1880.snp	29681	214188	C	42	A	24
1881.snp	29681	214796	G	66	A	41
1882.snp	29681	239143	A	33	T	10
1883.snp	29681	244492	C	255	A	138
1884.snp	29681	244957	C	241	T	132
1885.snp	29681	253605	T	8	A	20
1886.snp	29681	253642	A	20	C	28
1887.snp	29681	253880	T	6	C	8
1888.snp	29681	254017	G	61	A	42
1889.snp	29681	271167	T	7	C	6
1890.snp	29681	271269	C	7	G	8
1891.snp	29681	272722	C	255	T	144
1892.snp	29681	272912	C	254	T	147
1893.snp	29681	329384	C	16	T	41
1894.snp	29681	378623	A	37	C	16
1895.snp	29681	392596	C	15	G	10
1896.snp	29681	394183	C	7	T	19
1897.snp	29212	110212	C	116	A	8
1898.snp	29756	53431	A	66	C	26
1899.snp	29756	133119	A	170	G	254
1900.snp	29756	229388	C	29	T	8
1901.snp	29756	234188	C	33	A	9
1902.snp	29585	14710	G	209	A	22
1903.snp	29585	14910	C	255	T	251
1904.snp	29585	91659	T	31	C	16
1905.snp	29585	102153	A	29	G	42
1906.snp	29585	102312	C	106	T	77
1907.snp	29585	108311	G	53	A	43
1908.snp	29585	112503	G	36	A	25
1909.snp	29585	127457	G	23	A	20
1910.snp	29585	147768	G	171	A	80
1911.snp	29585	148178	G	119	T	111
1912.snp	27936	7700	A	36	T	35
1913.snp	27936	9620	T	41	C	25
1914.snp	28962	8388	A	14	T	25
1915.snp	28962	11134	C	227	T	34
1916.snp	28962	11142	A	201	T	33
1917.snp	28962	67941	T	15	C	12
1918.snp	28962	81537	A	14	C	8
1919.snp	28962	84014	A	255	C	213
1920.snp	28962	85931	C	18	T	10
1921.snp	28962	99951	C	7	T	14
1922.snp	28962	103822	G	28	C	11
1923.snp	28962	104450	A	87	T	32
1924.snp	29613	960	G	254	A	27
1925.snp	29613	4248	G	254	A	254
1926.snp	29613	4661	C	255	T	146
1927.snp	29613	34695	G	30	A	13
1928.snp	29613	44777	A	182	C	45
1929.snp	29613	49767	T	114	C	156
1930.snp	29613	154049	A	48	C	5
1931.snp	29613	163445	T	254	C	121
1932.snp	29613	163851	G	245	A	112
1933.snp	52924	665	G	105	A	28
1934.snp	27717	2324	C	19	A	15
1935.snp	27717	19568	A	255	T	149
1936.snp	30042	210854	G	255	T	251
1937.snp	29836	4817	T	14	C	13
1938.snp	29836	40079	A	108	T	11
1939.snp	29836	84009	T	255	C	171
1940.snp	29836	84739	T	255	C	61
1941.snp	29836	192938	C	96	T	193
1942.snp	29836	195095	A	167	G	254
1943.snp	29836	198777	A	62	T	13
1944.snp	29836	199075	G	31	C	10
1945.snp	29836	296679	C	6	T	11
1946.snp	29836	451349	T	45	C	10
1947.snp	29836	455562	C	30	T	14
1948.snp	29662	77833	A	255	C	80
1949.snp	30114	140582	T	44	C	27
1950.snp	30114	166147	C	32	T	13
1951.snp	30114	177167	G	54	A	23
1952.snp	30114	197652	T	19	A	16
1953.snp	30114	250892	G	238	A	231
1954.snp	30114	263922	G	81	A	34
1955.snp	30106	288956	C	96	A	255
1956.snp	30106	349583	T	255	C	254
1957.snp	30106	408466	G	175	A	20
1958.snp	30106	408828	G	179	A	15
1959.snp	30106	408839	C	203	A	18
1960.snp	30106	410049	A	226	T	42
1961.snp	30106	410144	C	216	T	30
1962.snp	30106	475023	G	81	A	25
1963.snp	30106	595043	T	20	C	29
1964.snp	30106	596222	T	93	C	70
1965.snp	30106	596279	G	100	A	90
1966.snp	30106	644216	G	33	C	25
1967.snp	30106	645780	G	24	A	11
1968.snp	30106	645933	G	35	A	18
1969.snp	30106	647560	G	68	C	41
1970.snp	30065	498874	A	102	G	42
1971.snp	30065	847361	T	107	C	34
1972.snp	29235	51977	A	16	T	13
1973.snp	29235	79248	G	23	A	26
1974.snp	29235	105322	T	18	C	9
1975.snp	30201	364615	G	481	A	366
1976.snp	29644	11052	C	8	T	28
1977.snp	29644	16464	T	5	C	8
1978.snp	29644	51751	G	81	A	30
1979.snp	29644	54963	G	124	A	15
1980.snp	30010	15051	G	255	C	122
1981.snp	30010	15087	G	254	T	125
1982.snp	30010	15190	C	143	T	24
1983.snp	30010	15543	C	94	T	37
1984.snp	30010	15706	C	48	T	14
1985.snp	30010	16005	A	97	T	33
1986.snp	30010	17285	T	255	A	25
1987.snp	30010	17309	T	255	C	37
1988.snp	30010	144568	C	10	T	8
1989.snp	30010	166757	T	16	C	8
1990.snp	30010	167852	G	44	A	15
1991.snp	30010	168496	C	44	T	23
1992.snp	30010	198533	A	17	C	9
1993.snp	30010	198599	G	17	C	10
1994.snp	30010	201497	T	253	G	254
1995.snp	30010	201545	T	201	C	159
1996.snp	30010	202029	C	47	T	23
1997.snp	27751	139759	T	60	C	26
1998.snp	27751	139776	A	59	C	38
[truncated: 6,542 more rows]
